# Supplementary material for: Targeting EZH2 histone methyltransferase activity alleviates experimental intestinal inflammation
Source: Nat Commun. 2019 Jun 3;10:2427. doi: 10.1038/s41467-019-10176-2 (PMC6547712; doi:10.1038/s41467-019-10176-2)
Supplement: Supplementary file 4 — Source Data [file 41467_2019_10176_MOESM4_ESM.xlsx]

## Sheet: Figure 1
Figure 1b
	Days	Water
	0	100	100	100	100	100	100	100	100	100	100	100	100	100	100	100
	1	101.667	103.185	102.516	105.747	104.07	103.546	106.024	98.0392	98.4848	101.485	99.5049	99.4975	104.592	98.9796	101.191
	2	101.667	101.911	102.516	102.874	104.651	104.255	106.024	96.0784	96.4647	100.495	95.5446	98.4925	107.143	97.9592	101.191
	3	100.556	104.459	103.774	100.575	105.233	107.092	107.229	99.0196	96.4647	101.485	97.0297	101.507	104.592	96.4286	101.191
	4	101.111	107.006	103.774	105.172	108.139	112.766	108.434	97.549	100	101.485	98.0198	99.4975	100.51	97.9592	101.786
	5	101.111	109.554	105.66	106.322	108.139	117.731	107.229	96.5686	97.9798	101.485	96.0396	102.01	102.551	100	101.786
	6	102.222	110.191	107.547	105.172	110.465	119.149	112.048	99.0196	96.9697	101.485	99.0099	101.507	104.592	97.9592	101.786
	7	102.778	105.096	108.176	106.897	112.791	117.021	115.06	97.0588	96.9697	100.99	98.0198	102.513	104.082	97.9592	104.167
	8	105.556	108.28	108.805	110.345	115.698	118.44	119.277	100.49	95.4545	104.951	101.485	102.01	100.51	100	107.738
	9	107.222	112.102	110.692	112.644	113.954	121.277	118.675	99.0196	96.9697	102.97	100.99	103.518	102.041	101.02	105.952
	10	105	110.191	107.547	108.046	116.279	119.149	119.277	101.471	98.9899	105.445	102.475	102.513	102.551	103.571	103.571
	11	102.778	115.287	111.95	108.621	113.372	125.532	121.084	102.941	101.01	103.96	101.485	103.015	101.02	104.592	104.762
	Days	DSS
	0	100	100	100	100	100	100	100	100	100	100	100	100	100	100	100
	1	101.136	106.358	94.7644	102.841	100.524	102.273	98.9305	99.4737	100	99.4819	95.9391	98.9474	99.4872	104.21	97.4227
	2	103.977	105.202	98.9529	105.114	102.094	105.114	97.861	100	101.02	98.9637	90.8629	97.3684	97.9487	100.526	94.8454
	3	101.136	104.046	98.9529	102.841	104.189	106.25	97.861	99.4737	97.9592	100.518	89.3401	96.3158	99.4872	100	94.3299
	4	101.136	109.827	100	102.273	107.33	106.818	95.1872	101.579	95.9184	98.4456	90.3553	97.8947	96.9231	99.4737	90.2062
	5	100	109.827	97.3351	99.4318	101.047	103.409	92.77	101.579	91.8367	98.4456	89.8477	96.3158	97.4359	96.8421	81.9588
	6	96.5909	105.78	87.4346	93.75	100.524	103.409	84.492	98.421	84.6939	96.3731	90.3553	92.1053	92.3077	97.8947	74.2268
	7	92.0455	101.156	79.5811	87.5	94.7644	91.4773	81.8182	96.3158	79.5918	98.9637	90.8629	88.421	89.2308	98.9474	68.0412
	8	85.2273	98.2659	73.822	77.8409	89.5288	87.5	79.1444	86.3158	74.4898	95.3368	92.8934	86.3158	85.1282	93.6842	63.9175
	9	81.8182	94.7977	69.1099	72.7273	83.7696	82.9545	75.9358	80	72.9592	92.7461	88.3249	83.1579	78.9744	86.3158
	10	77.2727	87.8613	62.8272	71.0227	91.0995	79.5455	73.7968	81.579	78.5714	88.601	85.2792	77.3684	73.3333	80.5263
	11	81.8182	83.815	59.1623	71.5909	96.3351	87.5	81.2834	85.7895	85.7143	84.9741	88.8325	84.2105	70.2564	88.421
	Days	DSS+GSK343
	0	100	100	100	100	100	100	100	100	100	100	100	100	100	100	100
	1	108.075	104.07	104.094	108.228	103.247	100.69	100.521	100.524	103.571	97.8836	101.036	105.319	101.042	99.4924	98.4615
	2	113.079	108.239	108.271	107.414	105.529	106.404	96.875	101.047	101.02	98.9418	100.518	103.192	102.604	100	96.4103
	3	105.413	107.043	107.669	106.763	106.197	104.276	96.3542	100	102.041	98.9418	98.4456	102.128	101.042	97.9695	93.8461
	4	110.523	110.631	110.075	108.716	109.536	109.951	97.3958	103.665	101.02	94.1799	96.3731	102.66	98.9583	97.9695	90.2564
	5	109.246	110.033	109.474	110.669	108.868	113.498	94.2708	104.712	98.9796	87.8307	95.3368	103.192	100	96.9543	85.641
	6	111.801	107.641	107.068	113.273	110.204	114.207	96.875	103.141	102.041	84.6561	96.3731	104.255	98.9583	95.4315	87.6923
	7	111.162	104.651	100.451	111.32	104.861	110.66	96.875	105.759	103.061	80.9524	94.3005	104.787	101.562	89.8477	91.282
	8	107.968	99.8671	90.8271	106.112	97.5139	106.404	88.0208	97.9058	101.02	77.2487	89.6373	100	94.7917	80.2031	92.3077
	9	104.774	96.2791	83.0075	98.3002	90.167	99.3103	84.375	95.8115	96.4286	73.545	83.9378	95.2128	90.625	73.6041	88.2051
	10	109.246	96.2791	76.391	96.3472	90.167	100.729	82.2917	90.0524	91.8367	74.6032	82.9016	90.9574	88.5417	69.5431	85.641
	11	115.634	102.857	76.9925	104.81	93.5065	102.148	87.5	97.9058	97.9592	84.127	92.228	100.532	93.75	71.066	93.8461
Figure 1c
	Days	Water
	0	0	0	0	0	0	0	0	0	0	0	0	0	0	0	0
	1	0	0	0	0	0	0	0	0.333333	0.333333	0	0	0	0	0.333333	0
	2	0	0	0	0	0	0	0	0.333333	0.333333	0	0.333333	0.333333	0	0.333333	0
	3	0	0	0	0	0	0	0	0	0.333333	0	0.333333	0	0	0.333333	0
	4	0	0	0	0	0	0	0	0.333333	0	0	0.333333	0	0	0.333333	0
	5	0	0	0	0	0	0	0	0.333333	0.333333	0	0.333333	0	0	0	0
	6	0	0	0	0	0	0	0	0	0.333333	0	0	0	0	0.333333	0
	7	0	0	0	0	0	0	0	0.333333	0.333333	0	0.333333	0	0	0.333333	0
	8	0	0	0	0	0	0	0	0	0.333333	0	0	0	0	0	0
	9	0	0	0	0	0	0	0	0	0.333333	0	0	0	0	0	0
	10	0	0	0	0	0	0	0	0	0.333333	0	0	0	0	0	0
	11	0	0	0	0	0	0	0	0	0	0	0	0	0	0	0
	Days	DSS
	0	0	0	0	0	0	0	0	0	0	0	0	0	0	0	0
	1	0	0	0.67	0	0	0	0.33	0	0	0	0.33	0.33	0	0	0.33
	2	0	0	0.33	0	0	0	0.33	0	0	0.33	1.33	0.33	0.33	0	0.67
	3	0	0	0.33	0.67	0	0	1	0	1	0	1.67	0.33	0	0	1.33
	4	0.67	0.67	0.67	0.67	0.67	0.67	1	0	1	0.33	1.33	1	0.33	0	2
	5	0.67	0.67	1	0.67	0.67	0.67	1.33	1	2	1	1.67	1	1	1	2.67
	6	1.33	0.67	2.33	2	0.67	0.67	2.67	1.67	2.67	1	1.33	1.33	1.33	1	3.33
	7	2	0.67	2.67	2.33	1.33	2	2.67	1.67	2.67	1	1.33	2.33	2.33	1	3.33
	8	2.33	1	3.33	2.67	1.67	2.33	2.67	2.33	2.67	1	1.33	2.33	3	1	3.33
	9	2.67	2	3.33	2.67	2	2.67	2.67	2	2	1.33	1.67	2	3.33	1.67
	10	2.67	2.33	3.33	2.67	1.33	2	2.67	2	2	1.67	1.67	2	3.33	2
	11	2	2	4	2	1	1.67	2	1.67	1.67	2	1.67	2	2.67	1.67
	Days	DSS+GSK343
	0	0	0	0	0	0	0	0	0	0	0	0	0	0	0	0
	1	0	0	0	0	0	0	0	0	0	0.33	0	0	0	0	0.33
	2	0	0	0	0	0	0	0.33	0	0	0.33	0	0	0	0	0.33
	3	0	0	0	0	0	0	0.33	0	0	1	1	0	0	0.33	1.33
	4	0	0	0.67	0	0	0	0.33	0	0	1.33	1	0	0.33	1	1.33
	5	0	0.67	0.67	0	0	0	0.67	0.67	0.33	2.33	1	0	0	1	1.67
	6	0.67	0.67	0.67	0.67	0.67	0.67	1	0.67	0.67	2.67	1.67	0.67	1	1	1.67
	7	0.67	0.67	1.33	0.67	0.67	0.67	1.67	0.67	0.67	2.67	2	0.67	0.67	2.33	1.33
	8	0.67	0.67	2	0.67	1	0.67	2.33	1	0.67	2.67	2.33	0.67	1.33	2.67	1.33
	9	0.67	0.67	2.67	1	1.33	0.67	2.67	1	1	2	2.67	1	1.33	2.67	1.67
	10	0.67	0.67	2	1	1.33	0	2	1.33	1.33	2	2	1.33	1.67	2	1.67
	11	0	0	2	0.67	1.33	0	1.67	1	1	2	1.33	0.67	1.33	2	1.33
Figure 1d					Figure 1e
	Water	DSS	DSS+GSK343			Water	DSS	DSS+GSK343
	7.4	5.4	7.1			0	6	4
	7	6.2	6.6			0	7	3
	7.3	4.6	6.5			0	8	2
	6.2	6.9	6.7			0	5	4
	7.5	5.5	6.9			0	6	7
	7.2	5	7.8			3	4	2
	6.9	5.5	6.2			1	5	1
	6.8	5.9	5.6			0	5	1
	7.2	6.2	5.9			0	7	3
	7.8	4.5	6.4			0	7	3
	6.9	5.3	6.9			0	3	3
	7.7	6.4	7.1			0	7	3
	7.6	7.2	5.4			4	7	2
	8.4	6.2	6.6			1	6	5
	7.1	6.6	7.2			0	9	2
Figure 1f
	IL-6	Water	DSS	DSS+GSK343		IL-Iβ	Water	DSS	DSS+GSK343		TNF-α	Water	DSS	DSS+GSK343		IL-17A	Water	DSS	DSS+GSK343
		4.55263	15.4514	11.0936			3.16792	11.6475	7.53163			36.7498	96.6078	62.7482			5.74848	24.0773	9.73725
		3.72165	14.9281	4.71865			3.12493	12.4856	5.0123			44.6071	142.421	104.938			6.42365	10.5336	17.7848
		4.04827	11.1932	8.49174			3.51722	10.97	8.00917			64.1361	106.137	133.893			7.42871	9.05363	18.3442
		5.53112	11.9644	7.60287			4.37096	8.34013	7.7797			65.463	134.441	103.515			8.14145	16.198	11.5912
		4.9882	10.2976	7.13028			3.99954	12.6102	4.91956			58.1474	122.278	55.6823			7.03505	14.4508	9.65805
Figure 1g
	Days	Water	DSS	DSS+GSK343
	15	0
	15	0
	15	0
	15	0
	15	0
	15	0
	15	0
	15	0
	15	0
	15	0
	15		0
	15		0
	15		0
	9		1
	9		1
	9		1
	10		1
	10		1
	10		1
	10		1
	15			0
	15			0
	15			0
	15			0
	15			0
	15			0
	15			0
	15			0
	9			1
	10			1

## Sheet: Figure 2
Figure 2b
	Days	Water
	0	100	100	100	100	100	100	100	100	100	100	100
	1	111.487	98.8166	100.568	101.191	101.07	96.2162	100.559	100.526	100.571	97.8947	101.064
	2	110.135	103.55	101.136	101.191	103.743	98.3784	103.911	104.21	102.857	99.4737	102.02
	3	110.135	102.367	102.273	101.191	104.813	101.081	108.38	105.263	105.714	102.105	103.03
	4	113.513	104.734	104.546	101.786	103.209	104.865	111.732	106.842	103.429	98.9474	101.515
	5	112.838	104.734	105.682	101.786	103.175	110.112	115	109.948	105.114	104.839	102.525
	6	116.892	102.367	104.546	101.786	105.348	111.892	113.408	108.947	109.714	107.368	101.515
	7	118.243	104.142	107.954	104.167	105.82	117.978	112.778	109.424	109.091	105.376	110.606
	8	122.973	108.876	106.25	107.738	108.021	110.811	114.525	113.158	111.429	104.21	108.586
	9	122.297	111.243	104.546	105.952	107.487	108.108	112.29	110	113.143	104.21	106.061
	10	123.649	113.018	103.977	103.571	111.23	111.351	116.76	112.632	113.714	108.421	106.566
	11	125	112.426	109.091	104.762	106.878	115.168	111.111	108.377	112.5	109.14	108.586
	Days	DSS
	0	100	100	100	100	100	100	100	100	100	100	100	100	100	100	100	100	100	100
	1	100.61	103.03	102.273	101.266	101.25	102.564	100	101.523	103.39	103.55	103.261	102.809	102.632	104.094	106	97.191	96.6292	102.717
	2	101.829	105.454	102.273	94.3038	101.25	105.769	101.242	100.966	104.278	106.145	107.732	103.723	104.5	108.287	106	99.4382	98.3146	105.978
	3	102.439	104.242	103.977	88.6076	106.25	106.538	107.453	99.5169	101.07	102.793	104.124	101.596	106	104.42	107	98.8764	111.236	95.6522
	4	103.049	109.697	105.114	75.3165	103.75	103.103	106.832	100.966	103.209	105.028	100	105.851	104.5	107.182	105	102.247	111.798	98.913
	5	100	106.667	102.273		96.875	101.18	103.106	96.6184	102.139	100.559	96.9072	105.319	105	104.42	104	99.4382	110.674	100.543
	6	98.7805	104.667	102.273		88.125	98.1026	101.863	94.686	91.4438	98.8827	90.2062	97.3404	103	97.2376	101.5	95.5056	108.427	92.3913
	7	86.5854	101.879	99.4318		76.25	94.7436	95.6522	87.4396	83.9572	92.7374	82.9897	90.9574	98	91.1602	96	93.2584	108.427	91.3043
	8	81.7073	99.2424	95.4545		72.5	89.1795	91.9255	88.8889	80.2139	89.9441	77.835	85.1064	93	90.0553	92.5	94.382	102.809	89.1304
	9	69.5122	94	88.6364		69.375	85.6154	86.3354	84.5411	74.8663	83.7989	71.6495	82.4468	89	87.2928	83.5	87.6405	101.685	86.9565
	10	65.2439	91.2121	89.2045		65.625	80.7436	81.3665	91.3043	70.0535	82.6816	64.9485	79.7872	89.5	88.3978	80	86.5169	100	91.3043
	11		95.4545	93.1818			81.6667	83.2298	96.6184	66.8449	88.2682		84.0426	98.5	88.3978	86	79.2135	98.3146	86.9565
	Days	DSS+GSK343
	0	100	100	100	100	100	100	100	100	100	100	100	100	100	100	100	100	100	100
	1	101.258	98.1818	101.235	101.111	105.357	100.625	103.974	100.535	104.046	102.105	103.55	102.094	98.913	102.21	102.857	104.094	101.562	101.63
	2	102.516	98.1818	104.321	104.444	101.786	101.875	103.311	101.015	106.557	103.5	107.263	101.493	96.9072	105.525	104.865	107.017	103.646	103.804
	3	107.547	101.212	103.704	105.556	105.357	102.5	104.636	101.015	106.557	103	109.497	99.5025	95.8763	103.867	103.243	108.772	106.771	102.717
	4	113.208	95.1515	107.407	103.333	104.762	105	109.272	102.538	107.65	104.5	107.821	105.473	96.9072	94.4751	105.946	104.678	106.25	104.891
	5	108.208	92.7273	109.259	100.556	104.762	101.25	105.96	99.4924	99.4536	100	103.911	99.5025	92.268	81.2155	100.54	105.263	103.125	108.152
	6	101.837	95.7576	108.642	101.111	105.357	100.625	99.3377	98.9848	100.546	98.5	96.0894	89.5522	82.4742	71.8232	95.1351	104.678	96.3542	110.326
	7	96.3208	95.7576	104.321	98.8889	100	95.625	96.0265	97.4619	95.082	93	91.6201	78.1094	73.1959	67.9558	82.7027	102.339	89.5833	109.783
	8	94.6918	91.5152	96.9136	93.8889	95.2381	91.875	89.404	96.4467	95.082	100	91.6201	75.1244	71.134	63.5359	81.6216	99.4152	86.4583	105.435
	9	90.9182	84.2424	91.358	93.3333	90.4762	83.75	88.0795	97.4619	94.3716	98.5	99.4413	72.1393	69.5876	60.7735	85.4054	94.7368	81.25	101.087
	10	86.805	82.4242	84.5679	96.1111	88.6905	83.125	90.7285	93.5533	92.0929	102.5	106.145	77.1144	68.134		85.1892	93.5673	79.6875	96.1739
	11	92.9811	86.6667	84.5679	103.333	95.8333	82.5	97.351	95.1371	98.3607	109	110.615	84.5771	79.8969		96.2162	91.2281	74.4792	100.543
Figure 2c
	Days	Water
	0	0	0	0	0	0	0	0	0	0	0	0
	1	0	0.333333	0	0	0	0.333333	0	0	0	0.333333	0
	2	0	0	0	0	0	0.333333	0	0	0	0	0
	3	0	0	0	0	0	0	0	0	0	0	0
	4	0	0	0	0	0	0	0	0	0	0.333333	0
	5	0	0	0	0	0	0	0	0	0	0	0
	6	0	0	0	0	0	0	0	0	0	0	0
	7	0	0	0	0	0	0	0	0	0	0	0
	8	0	0	0	0	0	0	0	0	0	0	0
	9	0	0	0	0	0	0	0	0	0	0	0
	10	0	0	0	0	0	0	0	0	0	0	0
	11	0	0	0	0	0	0	0	0	0	0	0
	Days	DSS
	0	0	0	0	0	0	0	0	0	0	0	0	0	0	0	0	0	0	0
	1	0	0	0	0	0	0	0	0	0	0	0	0	0	0	0	0	0.333333	0
	2	0	0	0	1.33333	0	0	0	0	0	0	0	0	0	0	0	0	0.333333	0
	3	0	0	0	2.33333	0.666667	0.666667	0.666667	0	0	0	0.666667	0	0	0	0.666667	0	0	1
	4	0.666667	0	0.666667	2.66667	0.666667	0.666667	0.666667	0.666667	0.666667	0.666667	0.666667	0.666667	0.666667	0.666667	0.666667	0.666667	0.666667	1
	5	1.33333	0.666667	0.666667		1.66667	0.666667	0.666667	1	1.33333	0.666667	1	0.666667	0.666667	0.666667	0.666667	0.666667	0.666667	0.666667
	6	1.66667	0.666667	0.666667		2.33333	1	1.33333	1.33333	2	1	2	1	0.666667	1	0.666667	1	0.666667	1.33333
	7	2.33333	0.666667	0.666667		3.33333	1.33333	1.66667	1.66667	2.66667	1.33333	2.66667	2	1	1.33333	1	2	0.666667	1.33333
	8	2.66667	0.666667	1.66667		3.33333	2.33333	2	1.66667	2.66667	2.33333	2.66667	2.33333	1.33333	1.33333	1.33333	2	0.666667	1.66667
	9	4	1.33333	1.66667		3.33333	2.33333	1.66667	1.66667	2.66667	2.66667	3.33333	2.66667	1.66667	1.66667	2	2.33333	0.666667	1.66667
	10	4	1.33333	1.66667		3.33333	2	2.66667	1.33333	3.33333	2	3.33333	2	1.66667	1.66667	2	2.33333	0.666667	1.33333
	11		1	1.33333			2	2	1	3.33333	1.66667		2	1	1.66667	1.66667	2.66667	1	1.66667
	Days	DSS+GSK343
	0	0	0	0	0	0	0	0	0	0	0	0	0	0	0	0	0	0	0
	1	0	0	0	0	0	0	0	0	0	0	0	0	0.333333	0	0	0	0	0
	2	0	0	0	0	0	0	0	0	0	0	0	0	1	0	0	0	0	0
	3	0	0.666667	0	0.666667	0	0	0	0	0	0.666667	0.666667	0.666667	1	0.666667	0.666667	0.666667	0	0
	4	0.666667	1	0	0.666667	0.666667	0.666667	0.666667	0.666667	0.666667	0.666667	0.666667	0.666667	1	2	0.666667	0.666667	0.666667	0
	5	0.666667	1.33333	0.666667	0.666667	0.666667	0.666667	0.666667	0.666667	0.666667	0.666667	0.666667	1.33333	2	2.66667	0.666667	0.666667	1.33333	0.666667
	6	1.33333	1	0.666667	0.666667	0.666667	0.666667	0.666667	1	0.666667	1	1	2.33333	2.66667	2.66667	1	0.666667	1.66667	0.666667
	7	1	1	0.666667	1	0.666667	1	1	1	1	1.33333	1.33333	2	2.66667	2.66667	2	0.666667	2.33333	0.666667
	8	0.666667	1.33333	1	1.33333	1	1.33333	1.66667	1	1	0.666667	1.33333	2	2.66667	2.66667	2	0.666667	2.33333	0.666667
	9	1.33333	2	1.33333	1.33333	1.33333	2	1.66667	1	1.33333	1	0.666667	2	2.66667	3.33333	1.66667	1.33333	2.66667	0.666667
	10	1.66667	2	2	1	1.66667	2	1.33333	1.33333	1.33333	0.666667	0.666667	2	2		1.66667	1.33333	2	1
	11	1.33333	1.66667	2	0	1	2	1	1	1.33333	0	0	2	2		1	1.33333	2	0
Figure 2d					Figure 2e
	Water	DSS	DSS+GSK343			Water	DSS	DSS+GSK343
	7.2	6.2	5.7			0	7	2
	7.7	6.5	6.4			0	5	3
	8.3	6.8	6.1			0	5	8
	7.2	6.9	6			1	6	4
	7.4	5.3	7.2			0	8	5
	8.4	5	6.9			1	8	4
	7.5	5.8	6.2			0	6	3
	6.7	5.5	6			0	9	4
	6.9	5.3	6.4			0	6	4
	7.8	6.1	6.8			0	5	5
	7.5	5.7	6.3			0	4	7
		5.9	5.8				6	6
		5.4	6.5				7	4
		5.6	6.4				3	6
		5.8	6.6				5	5
		5.9	5.6				4	5
		6.1	5.8				6	4
		5.8	6.3				7	3
Figure 2f
	Days	Water	DSS	DSS+GSK343
	15	0
	15	0
	15	0
	15	0
	15	0
	15	0
	15	0
	15	0
	15	0
	15	0
	15	0
	15	0
	15	0
	15	0
	15	0
	15		0
	15		0
	15		0
	15		0
	15		0
	7		1
	8		1
	8		1
	9		1
	9		1
	9		1
	10		1
	10		1
	11		1
	12		1
	15			0
	15			0
	15			0
	15			0
	15			0
	15			0
	15			0
	15			0
	15			0
	15			0
	7			1
	10			1
	11			1
	12			1
	12			1

## Sheet: Figure 3
Figure 3a
	Macrophage	Water	DSS	DSS+GSK343		Macrophage	Water	DSS	DSS+GSK343
	Frequence	1.67	18.6	15.5		Number	0.293765	11.2255	10.5446
		3.58	9.09	14.7			0.260222	5.78186	8.74826
		2.88	10.4	18.2			0.42677	16.031	12.9015
		1.7	15	17.3			0.232225	6.60635	10.2614
		2.94	17	19.7			0.372629	8.24868	11.0322
			21.6	9.99				12.1217	4.20141
	DC	Water	DSS	DSS+GSK343		DC	Water	DSS	DSS+GSK343
	Frequence	2.26	5.62	7.29		Number	1.26519	3.1538	3.10792
		2.18	5.61	5.41			0.0176117	4.37694	2.11748
		3.63	6.62	4.09			0.105741	1.39808	3.20752
		3.92	6.39	5.24			0.167435	1.6608	1.40981
		2.03	6.95	4.97			1.30544	2.91724	1.49392
			6.13	7.09				1.99308	2.61755
	Eosinophil	Water	DSS	DSS+GSK343		Eosinophil	Water	DSS	DSS+GSK343
	Frequence	1.02	12.6	14.5		Number	0.200661	7.41885	9.56603
		1.79	6.23	9.86			0.112441	2.58108	6.29657
		1.9	11.7	7.72			0.250333	7.95425	6.56102
		1.1	10.9	11.2			0.155304	6.61421	7.02544
		1.93	10.7	17			0.211385	6.45323	9.58268
			8.46	8.13				5.76457	1.9804
	MDSC	Water	DSS	DSS+GSK343		MDSC	Water	DSS	DSS+GSK343
	Frequence	1.02	11.8	22.2		Number	0.204064	7.62493	12.5389
		1.54	9.04	15.3			0.0974557	3.7278	9.7881
		1.56	18.3	18.5			0.20857	8.19083	17.7789
		0.83	9.69	18.3			0.11985	5.96894	11.2245
		1.77	15.7	19.5			0.194189	9.33096	12.4273
			10.1	21				4.56765	13.4918
Figure 3b
	DSS	DSS+GSK343
	5	16
	6	22
	3	13
	10	9
	9	18
	7	21

## Sheet: Figure 4
Figure 4b
	Days	DSS
	0	100	100	100	100	100	100	100	100	100	100	100	100	100
	1	102.1	101.5	101.1	99.5	102.1	100.5	101.6	101.7	100.6	101.1	100.5	101.1	98.3
	2	104.1	102	100.5	98.4	106.3	100.5	102.1	104.1	101.7	102.8	99.5	102.7	101.1
	3	104.1	102	102.2	100	110	100.5	105.7	107	100.6	101.7	100	104.4	98.3
	4	102.1	101.5	101.6	102.7	104.7	100	106.2	102.3	97.2	100.6	100	103.3	95.6
	5	94.4	94.9	95.1	97.9	97.4	94.5	103.1	98.3	85.4	94.4	92.3	96.2	84.5
	6	91.3	86.2	88.1	92	92.1	90.1	96.9	95.9	81.5	95.5	91.2	93.4	80.1
	7	86.2	81.1	84.9	90.9	87.9	87.4	92.7	92.4	76.4	92.1	86.8	89.6	72.9
	8	76.9		76.2	84	83.2	83	85.5
	9	73.8		73	80.2	78.9	79.1	79.8
	Days	DSS+aGr-1
	0	100	100	100	100	100	100	100	100	100	100	100	100	100
	1	101.6	100.5	101.1	101.1	102.6	97.8	101.1	98.4	99.5	101.1	101.7	101.1	103.4
	2	103.1	101.6	101.6	101.6	106.2	98.4	102.2	98.9	101.6	103.3	101.1	102.8	104.6
	3	103.1	101.1	102.2	106	104.1	96.7	103.3	96.3	104.7	105	100.6	101.1	106.3
	4	97.4	98.9	102.7	106	101.6	93.4	97.8	90.4	101.1	96.1	91.7	95.5	94.9
	5	90.6	89.7	98.4	100	97.4	85.2	85.6	83.5	89.5	91.7	86.7	91	92
	6	83.3	81.1	95.1	95.1	92.2	82.4	83.4	80.9	87.4	87.8	83.9	86.4	89.7
	7	78.6	77.3	94	89.1	87	76.4	78.5	78.2	83.2	83.9	81.7	83.6	81.1
	8	68.8	70.3	85.7	82.5						77.8	78.9
	9	65.6	67.6	79.1	76						70.6	75.6
	Days	DSS+GSK343
	0	100	100	100	100	100	100	100	100	100	100	100	100	100
	1	101.1	102.1	102.1	102.6	101.1	101.1	99.5	101.1	101.7	98.3	101.1	101.1	101.7
	2	102.2	102.6	103.6	104.2	101.1	102.7	97.4	101.6	102.2	98.9	102.2	104.5	102.8
	3	103.8	103.7	104.1	105.8	103.7	102.2	98	103.3	102.8	99.4	103.9	105.7	102.2
	4	102.1	101.7	101.6	102.9	104.9	103.8	99	104.9	102.8	99.4	101.1	101.1	100
	5	98.9	100.5	99.5	100.5	102.1	103.3	99	102.7	97.2	98.3	98.3	99.4	96.6
	6	95.7	96.3	94.3	98.9	98.9	100.5	98	100.5	95.6	96.6	95.6	96	94.4
	7	89.1	92.7	91.2	95.8	95.2	94	92.3	91.3	88.9	95.5	93.4	93.8	91.6
	8		84.8	85.3		86.1	88	86.2	84.8
	9		80.6	83.2		77.5	84.2	80.6	79.3
	Days	DSS+GSK343
	0	100	100	100	100	100	100	100	100	100	100	100	100	100
	1	101.1	102.1	102.1	102.6	101.1	101.1	99.5	101.1	101.7	98.3	101.1	101.1	101.7
	2	102.2	102.6	103.6	104.2	101.1	102.7	97.4	101.6	102.2	98.9	102.2	104.5	102.8
	3	103.8	103.7	104.1	105.8	103.7	102.2	98	103.3	102.8	99.4	103.9	105.7	102.2
	4	102.1	101.7	101.6	102.9	104.9	103.8	99	104.9	102.8	99.4	101.1	101.1	100
	5	98.9	100.5	99.5	100.5	102.1	103.3	99	102.7	97.2	98.3	98.3	99.4	96.6
	6	95.7	96.3	94.3	98.9	98.9	100.5	98	100.5	95.6	96.6	95.6	96	94.4
	7	89.1	92.7	91.2	95.8	95.2	94	92.3	91.3	88.9	95.5	93.4	93.8	91.6
	8		84.8	85.3		86.1	88	86.2	84.8
	9		80.6	83.2		77.5	84.2	80.6	79.3
Figure 4c
	Days	DSS
	0	0	0	0	0	0	0	0	0	0	0	0	0	0
	1	0	0	0	0	0	0	0	0	0	0	0	0	0.333333
	2	0	0	0	0	0	0	0	0	0	0	0	0	0
	3	0	0	0.666667	0.666667	0	0.666667	0	0.666667	0.666667	0	0.666667	0	1
	4	0.666667	0.666667	0.666667	0.666667	0	0.666667	0	0.666667	1	0.666667	0.666667	0.666667	1
	5	1.33333	2	1	1	0.666667	2.66667	1.33333	1	2.33333	1.33333	1.33333	1	2.66667
	6	2.33333	3	1.66667	2	3	1.66667	1.66667	1	2.66667	1	1.33333	1.33333	3.33333
	7	2.66667	2.66667	2	2	2.33333	2.66667	2	1.33333	2.66667	1.33333	2.33333	2.33333	4
	8	3.33333		2	2	2	3.33333	1.66667
	9	2.66667		2.66667	2	2.66667	2.66667	2
	Days	DSS+aGr-1
	0	0	0	0	0	0	0	0	0	0	0	0	0	0
	1	0	0	0	0	0	0.333333	0	0.333333	0	0	0	0	0
	2	0	0	0	0	0	0.333333	0	0.333333	0	0	0	0	0
	3	0.666667	0.666667	0	0	0	1	0	1	0	0	0	0	0
	4	1.66667	1.66667	0.666667	0.666667	0.666667	1.33333	1	1.33333	1.33333	1	1.33333	1	2
	5	2	2.33333	1	0.666667	1	2.33333	2.33333	2.66667	2.33333	2	2.33333	2	2
	6	2.66667	3.33333	1.66667	1.66667	2	2.66667	2.66667	2.66667	2.33333	2.33333	2.66667	2.33333	2.33333
	7	3.33333	3.33333	2	2.33333	2.33333	3.33333	3.33333	2.66667	2.66667	2.66667	2.66667	2.66667	2.66667
	8	3.33333	4	2.33333	2.66667						2.66667	2.66667
	9	4	3.33333	2.66667	2.66667						3.33333	2.66667
	Days	DSS+GSK343
	0	0	0	0	0	0	0	0	0	0	0	0	0	0
	1	0	0	0	0	0	0	0	0	0	0.333333	0	0	0
	2	0	0	0	0	0	0	0	0	0	0.333333	0	0	0
	3	0.666667	0	0.666667	0	0	0	0.333333	0.666667	0.666667	0	0	0	0
	4	0.666667	0.666667	0.666667	0.666667	0.666667	0	0	0.666667	0.666667	0	0	0	0.666667
	5	0.666667	0.666667	1.33333	0.666667	1.33333	0.666667	0.666667	1.33333	1	1	1	0.666667	1
	6	1	1	2	1	1.66667	1.33333	0.666667	1.33333	1.66667	1	1	1	1.33333
	7	2.33333	2	2	1	1.66667	1.33333	1.33333	2	2.33333	1	1.33333	1.33333	1.33333
	8		2	1.66667		2.33333	1.66667	1.66667	2
	9		2	2		2	2	2	2
	Days	DSS+GSK343+aGr-1
	0	0	0	0	0	0	0	0	0	0	0	0	0	0
	1	0	0	0	0	0	0	0	0	0	0	0	0	0
	2	0	0	0	0	0	0	0	0	0	0	0.333333	0	0
	3	1	1	0	0	0	1	0	0	1	0	0	0.666667	0
	4	1.33333	2	0.666667	0.666667	0.666667	1.33333	2.33333	0.666667	1.33333	1	1.66667	1.33333	0.666667
	5	2.33333	2.66667	1.66667	2	1.66667	1.33333	2.66667	1.33333	1.33333	1.33333	2.33333	1	0.666667
	6	3.33333	2.66667	2	2.66667	3	2.33333	3.33333	1.66667	2	1.33333	2.66667	1.33333	1.33333
	7	3.33333	2.66667	2.33333	2.66667	2.66667	2.66667	3.33333	1.33333	2.66667	1.66667	2.66667	2.33333	1.33333
	8	3.33333	4	1.66667	3.33333								2.66667	2.33333
	9	4	4	2.66667	3.33333								2	2
Figure 4d
	DSS	DSS+aGr-1	DSS+GSK343	DSS+GSK343+aGr-1
	4.9	5.3	6.1	5.2
	5.8	5.4	6.5	5
	5.5	4.8	5.9	5.4
	5.1	5.6	6.3	6
	5.7	4	7.8	3.8
	6	5.2	7.1	5.1
Figure 4e
	DSS	DSS+aGr-1	DSS+GSK343	DSS+GSK343+aGr-1
	8	8	4	7
	6	6	3	8
	5	7	2	7
	3	5	5	6
	8	7	5	5
	7	8	3	9

## Sheet: Figure 5
Figure 5b
	EZH2	0h	24h	48h	72h	96h
		0.673806	0.571962	0.230299	0.0915167	0.0712141
		0.995843	0.852529	0.272809	0.086267	0.0553333
		1.24716	0.914342	0.373876	0.095921	0.0952202
		0.872367	0.841154	0.475126	0.210671	0.137907
	H3K27Me3	0h	24h	48h	72h	96h
		1.684	0.848	0.81	1.056	0.857
		1.319	0.91	0.779	0.98	0.95
		1.184	0.775	0.676	0.898	0.855
		1.071	0.83	0.789	0.912	1.012
Figure 5d
Figure 5e
	Frequence(%)	Control	0h	24h	48h	72h
		41	52.1	46.5	41.5	36.8
		42.2	62.6	49.2	45.7	41.2
		43	63.9	48.6	47.3	43
	Number (× 100000)	Control	0h	24h	48h	72h
		0.963692	2.7	2.84211	3	2.71617
		0.81	4.59931	2.78681	0.684507	0.552756
		1.92082	2.98421	2.84516	1.92082	0.910393

## Sheet: Figure S1
Figure S1b
	Days	Control
	0	100	100	100	100	100	100	100
	1	100.54	98.88	101.59	102.78	101.65	100.56	101.08
	2	102.16	103.37	103.17	103.89	102.75	101.69	102.16
	3	101.62	102.25	102.12	102.78	104.4	103.95	102.16
	4	104.86	104.49	103.7	106.11	103.85	103.39	103.24
	5	105.95	104.49	100.53	108.33	107.14	104.52	102.16
	6	107.57	102.25	103.17	105.56	105.49	105.65	104.32
	7	105.41	103.93	101.59	104.44	105.49	104.52	106.49
	8	107.03	106.74	103.17	102.78	108.24	107.91	108.11
	9	108.11	105.06	101.59	106.11	106.59	107.34	107.03
	10	107.03	108.99	102.65	110	109.89	110.17	109.19
	11	109.19	109.55	104.76	112.78	108.79	112.99	109.73
	Days	GSK343
	0	100	100	100	100	100	100	100
	1	98.32	103.41	101.58	102.3	102.34	103.35	102.29
	2	101.68	103.98	98.95	103.45	103.51	100.56	101.71
	3	103.35	105.68	101.58	105.17	101.17	102.23	103.43
	4	105.03	109.09	102.63	106.32	107.02	103.35	105.71
	5	103.35	106.82	101.05	105.75	106.43	105.03	108.57
	6	103.35	105.68	104.21	106.32	105.26	102.23	109.14
	7	106.15	107.95	101.58	104.02	103.51	104.47	105.71
	8	103.35	105.11	104.21	105.17	106.43	102.23	109.14
	9	107.26	107.95	102.11	105.17	108.77	105.03	107.43
	10	108.94	109.66	104.74	106.32	110.53	106.7	111.43
	11	110.06	111.36	106.32	111.49	108.77	108.94	113.14
	Days	GSK126
	0	100	100	100	100	100	100	100
	1	100	101.62	103.45	103.8	102.81	100	97.88
	2	100.55	103.78	105.17	103.8	104.49	100	100
	3	103.28	100.54	108.05	102.72	105.62	102.15	97.88
	4	102.19	102.7	109.2	105.98	104.49	101.08	98.41
	5	100	103.24	108.62	105.43	105.62	102.69	100.53
	6	101.64	103.78	110.92	103.8	108.99	102.69	99.47
	7	100.55	104.32	108.62	105.43	103.93	101.08	102.12
	8	102.19	103.24	110.34	102.72	103.93	103.23	100
	9	101.64	102.16	112.07	104.35	106.18	101.08	103.17
	10	102.73	101.62	110.92	107.61	110.11	102.69	105.29
	11	105.46	105.41	109.2	109.24	112.36	104.84	103.17
Figure S1c
	Water	GSK343	GSK126
	7.1	6.9	7.1
	7	7	6.9
	7.3	7.1	7.3
	6.5	7.4	6.7
	7.3	7	7.2
	7.2	7.6	7
	6.4	6.5	6.3

## Sheet: Figure S2
Figure S1b
	Days	Water
	0	100	100	100	100	100	100	100	100	100	100
	1	103.45	102.27	101.63	100	106.04	99.45	100	98.38	103.98	98.91
	2	104.02	100.57	102.17	100.57	108.79	100.55	105.82	102.16	103.41	97.83
	3	105.17	101.14	102.72	100	108.79	99.45	106.35	103.78	103.98	101.09
	4	106.32	103.41	104.35	101.15	109.89	101.09	108.47	105.95	102.27	101.63
	5	106.9	105.11	105.98	100	107.14	102.73	105.82	105.41	101.7	102.72
	6	109.2	106.82	103.8	102.3	108.24	104.92	105.82	105.95	102.27	108.7
	7	107.47	105.68	103.8	104.6	110.44	106.56	104.76	104.32	103.41	106.52
	8	109.77	104.55	102.17	102.87	107.69	110.38	104.76	107.57	103.41	105.43
	9	110.92	107.39	104.89	104.6	109.89	108.2	104.76	108.65	102.27	104.89
	10	112.64	108.52	105.43	105.75	107.69	109.29	105.82	108.11	106.82	107.61
	11	110.34	109.66	107.07	106.32	107.14	109.84	103.17	110.81	105.11	105.98
	Days	DSS
	0	100	100	100	100	100	100	100	100	100	100
	1	101	97.06	104.57	102.84	101.69	98.3	102.76	106.12	102.26	101.13
	2	100	101.76	106.29	103.98	100.56	102.84	102.21	105.61	101.13	102.82
	3	97.5	100.59	104.57	106.25	101.12	110.23	101.66	103.57	101.13	103.39
	4	100	101.76	104	104.55	103.37	106.25	103.31	101.02	100.56	104.52
	5	99	103.53	100.57	99.43	100	102.27	100	100.51	94.92	101.13
	6	92.5	101.76	98.86	96.02	95.51	97.73	98.34	98.47	89.27	94.92
	7	84	97.06	94.29	87.5	83.15	96.59	93.92	95.41	90.4	88.7
	8	75	88.82	92	82.95	81.46	90.34	89.5	88.27	91.53	80.79
	9	68.5	85.29	85.71	80.68	76.97	86.36	82.87	85.2	89.27	78.53
	10	63.5	85.29	81.71	76.14	75.28	78.41	85.08	83.67	80.23	72.88
	11	67.5	89.41	86.29	81.82	86.52	85.8	88.95	85.71	85.88	76.27
	Days	DSS+GSK126
	0	100	100	100	100	100	100	100	100	100	100
	1	105.95	96.55	97.14	102.27	103.31	105.21	101.63	102.6	105.73	101.11
	2	107.57	99.43	101.71	103.41	106.63	103.13	98.91	102.08	107.29	105
	3	108.11	100.57	102.86	101.7	107.73	103.65	100.54	102.08	108.33	103.33
	4	107.03	101.72	101.14	103.98	107.18	105.21	101.09	103.13	109.38	102.78
	5	107.57	103.45	102.29	105.11	108.29	102.08	97.83	97.92	108.85	101.67
	6	102.16	102.3	97.14	103.41	104.97	98.44	96.2	96.35	105.21	99.44
	7	96.22	98.28	94.86	105.11	100	94.27	92.39	92.19	100.52	92.22
	8	90.81	88.51	94.86	100.57	93.37	89.58	83.15	85.42	93.23	86.67
	9	89.19	86.21	92.57	96.59	86.74	89.58	75	82.81	88.02	81.67
	10	90.81	85.06	89.14	90.91	93.37	85.42	70.65	75.52	84.9	78.89
	11	94.05	86.21	95.43	93.75	98.34	90.63	78.8	82.81	92.71	81.11
Figure S2c
	Days	Water
	0	0	0	0	0	0	0	0	0	0	0
	1	0	0	0	0	0	0	0	0.333333	0	0.333333
	2	0	0	0	0	0	0	0	0	0	0.333333
	3	0	0	0	0	0	0	0	0	0	0
	4	0	0	0	0	0	0	0	0	0	0
	5	0	0	0	0	0	0	0	0	0	0
	6	0	0	0	0	0	0	0	0	0	0
	7	0	0	0	0	0	0	0	0	0	0
	8	0	0	0	0	0	0	0	0	0	0
	9	0	0	0	0	0	0	0	0	0	0
	10	0	0	0	0	0	0	0	0	0	0
	11	0	0	0	0	0	0	0	0	0	0
	Days	DSS
	0	0	0	0	0	0	0	0	0	0	0
	1	0	0.333333	0	0	0	0.333333	0	0	0	0
	2	0	0	0	0	0	0	0	0	0	0
	3	0.333333	0	0.666667	0.666667	0	0	0	0	0	0
	4	0.666667	0	0.666667	0.666667	0.666667	0.666667	0.666667	0.666667	0.666667	0
	5	1.33333	0.666667	0.666667	0.666667	0.666667	1.33333	0.666667	0.666667	1.33333	0.666667
	6	2	0.666667	1	1.66667	1.66667	1.66667	1	1.33333	1.66667	1.33333
	7	2.66667	1.66667	2	2.33333	2.66667	1.66667	2	1.66667	1.33333	2.33333
	8	3.33333	2.33333	2	2.66667	2.66667	2	2.33333	2.33333	2	2.66667
	9	3.33333	2.33333	1.66667	2.66667	2.66667	2.33333	2	2.33333	2.33333	2.66667
	10	3.33333	1.66667	2	2.66667	2	2.66667	1.66667	2	2	2.66667
	11	3.33333	1.66667	1.66667	2	1.66667	1.66667	1.66667	1.66667	1.66667	2
	Days	DSS+GSK126
	0	0	0	0	0	0	0	0	0	0	0
	1	0	0.333333	0.333333	0	0	0	0	0	0	0
	2	0	0	0	0	0	0	0.333333	0	0	0
	3	0	0	0	0	0	0	0	0	0	0
	4	0	0	0	0	0	0	0.666667	0.666667	0.666667	0.666667
	5	0	0.666667	0.666667	0.666667	0.666667	0.666667	1	0.666667	0	0.666667
	6	0.666667	0.666667	1	0.666667	0.666667	1	1.33333	1	0.666667	0.666667
	7	1	1.66667	1.33333	0.666667	0.666667	2	2	2	0.666667	2
	8	1.33333	2.33333	1.33333	0.666667	1.33333	1.66667	2.66667	2.33333	2	2.33333
	9	1.66667	2.33333	1.33333	1	1.66667	1.66667	2.66667	2.66667	2.33333	2.66667
	10	1.33333	1.66667	1	1.33333	1.33333	1.66667	2.66667	2.66667	2	2.66667
	11	1.33333	1.66667	1	0.666667	1	1.33333	2	2	1.33333	2
Figure S2d					Figure S2e
	Water	DSS	DSS+GSK126			Water	DSS	DSS+GSK126
	6.4	3.9	7.4			0	10	3
	7.5	5.9	6.5			0	7	5
	6.6	4.9	6.9			1	6	4
	8.9	5.7	5.8			0	9	7
	7	5.8	6.8			0	4	6
	7.3	5.3	6.2			0	7	3
	6.9	5.9	5.6			0	8	7
	7.8	6.7	7.2			1	5	3
	8.1	5.9	5.7			0	6	8
	7.7	6.4	6.8			3	8	2
Figure S2f
	Days	Water	DSS	DSS+GSK126
	15	0
	15	0
	15	0
	15	0
	15	0
	15	0
	15	0
	15	0
	15	0
	15	0
	15		0
	15		0
	8		1
	9		1
	10		1
	10		1
	10		1
	10		1
	11		1
	11		1
	15			0
	15			0
	15			0
	15			0
	15			0
	15			0
	15			0
	9			1
	11			1
	11			1

## Sheet: Figure S3
Figure S3b
	Days	Water
	0	100	100	100	100	100	100
	1	100.332	102.4	100.864	96.6845	100.941	102.037
	2	96.792	99.8326	99.2977	97.2193	97.6482	96.6716
	3	100.166	101.339	98.1091	100.802	100.564	97.5658
	4	100.553	102.846	101.567	99.5722	100.706	97.4168
	5	102.378	106.194	103.35	101.123	101.364	100.348
	Days	NSAID
	0	100	100	100	100	100	100
	1	101.584	98.8247	99.4425	97.8723	99.4235	99.6352
	2	96.7793	97.394	96.4014	97.6697	95.5975	98.7494
	3	95.5649	91.0066	92.6508	93.8703	91.457	91.037
	4	94.6146	84.2616	92.4987	91.2867	88.7317	85.2006
	5	93.981	82.0133	90.0152	85.8663	82.7044	83.4289
	Days	NSAID+GSK343
	0	100	100	100	100	100	100
	1	98.8787	99.1662	99.5606	100.747	100.158	101.674
	2	97.6555	98.8015	95.0684	99.0538	101.051	100.419
	3	95.0051	98.3846	95.3125	97.012	95.1655	98.4301
	4	94.9032	96.1959	94.8242	91.2351	90.804	94.7148
	5	93.3231	99.2184	93.457	89.3426	93.8518	94.5055
Figure S3c					Figure S3d
	Water	NSAID	NSAID+GSK343			Water	NSAID	NSAID+GSK343
	32.5	21.7	26.4			0	2	1
	32.1	24.2	26			0	3	1
	33.8	21.5	30			0	4	2
	31.6	23.7	24.4			1	3	1
	29	21	26.4			0	4	3
	34.5	27.5	28.8			0	3	2

## Sheet: Figure S4
Figure S4b
	Cycle 1	Days	Control											Cycle 2	Days	Control
		8	0	0	0	0	0	0	0	0	0	0			29	0		0	0	0	0	0	0	0	0
		9	0	0	0	0	0	0	0	0	0	0			30	0		0	0	0	0	0	0.666667	0	0
		10	0	0.666667	0.666667	0.666667	0.666667	0.666667	0	0	0.666667	0			31	0.666667		0.666667	0	1.33333	0	1.33333	1.33333	1.33333	1.33333
		11	0	0.666667	0.666667	0.666667	0.666667	0.666667	0	0.666667	0.666667	0.666667			32	0.666667		0.666667	0.666667	1.33333	0	1.33333	1.33333	1.33333	1.33333
		12	0.666667	1.33333	0.666667	0.666667	0.666667	0.666667	0	0.666667	0.666667	0.666667			33	0.666667		0.666667	0.666667	1.33333	0.666667	1.33333	1.33333	1.33333	1.33333
		13	0.666667	2	1.33333	0.666667	1.33333	0.666667	0.666667	1.33333	0.666667	1.33333			34	0.666667		0.666667	0.666667	1.33333	0.666667	1.33333	1.33333	0.666667	0.666667
		14	0.666667	2	1.66667	1.33333	1.33333	0.666667	1.33333	1.33333	0.666667	1.33333			35	1.33333		1.33333	0.666667	1.33333	0.666667	1.33333	1.33333	0.666667	0.666667
		15	0.666667	2.33333	1.66667	1.33333	1.33333	0.666667	1.33333	1.33333	0.666667	1.33333			36	1.33333		1.33333	0.666667	0.666667	0.666667	1.33333	0.666667	0.666667	0.666667
		16	1	3.33333	2.33333	1.33333	2.33333	1.33333	1.33333	1.33333	1	2.33333			37	0.666667		0.666667	0.666667	0.666667	0.666667	0.666667	0.666667	0.666667	0.666667
		17	0.666667	3.33333	1.33333	0.666667	1.33333	0.666667	0.666667	0.666667	0.666667	1.33333			38	0.666667		0.666667	0	0.666667	0.666667	0.666667	0.666667	0.666667	0.666667
		18	1	2.66667	1	0.666667	0.666667	0	0.666667	0	0.666667	0.666667			39	0.666667		0.666667	0	0.666667	0.666667	0.666667	0.666667	0.666667	0.666667
		19	0	3.33333	0.666667	0	0.666667	0	0	0	0	0			40	0.666667		0	0	0	0	0.666667	0.666667	0	0
		20	0	3.33333	0.666667	0	0	0	0	0	0	0			41	0		0	0	0	0	0.666667	0	0	0
															42	0		0	0	0	0	0	0	0	0
															43	0		0	0	0	0	0	0	0	0
		Days	GSK343												Days	GSK343
		8	0	0	0	0	0	0	0	0	0	0			29	0	0	0	0	0	0	0	0	0	0
		9	0	0	0	0	0	0	0	0	0	0			30	0.666667	0.666667	0	0	0	0	0	0	0	0
		10	0.666667	0.666667	0.666667	0	0	0	0.666667	0	0.666667	0			31	1.33333	1.33333	0.666667	0.666667	0.666667	0.666667	0.666667	0.666667	0.666667	0
		11	0.666667	0.666667	1.33333	0.666667	0	0	0.666667	0.666667	0.666667	0			32	1.33333	1.33333	0.666667	0.666667	0.666667	0.666667	0.666667	0.666667	0.666667	0
		12	0.666667	0.666667	0.666667	0.666667	0	0.666667	0.666667	0.666667	0.666667	0			33	1.33333	1.33333	0.666667	0.666667	1.33333	1.33333	1.33333	0.666667	0.666667	0.666667
		13	0.666667	0.666667	1.33333	0.666667	0.666667	0.666667	0.666667	0.666667	0.666667	0.666667			34	0.666667	0.666667	0.666667	0.666667	1.33333	1.33333	1.33333	0.666667	0.666667	0.666667
		14	0.666667	0.666667	1.33333	0.666667	1.33333	0.666667	0.666667	1	0.666667	0.666667			35	0.666667	0.666667	0.666667	0.666667	0.666667	0.666667	0.666667	0.666667	1.33333	0.666667
		15	1.33333	1.33333	1.66667	1.33333	1.33333	0.666667	0.666667	2	0.666667	1.33333			36	0.666667	0.666667	0.666667	0.666667	0.666667	0.666667	0.666667	0.666667	0.666667	0.666667
		16	0.666667	1.33333	2	1.33333	1.66667	1	1.33333	2	1	1.33333			37	0.666667	0.666667	0.666667	0.666667	0.666667	0.666667	0.666667	0.666667	0.666667	0.666667
		17	0.666667	1.33333	1.33333	0.666667	0.666667	0.666667	0.666667	1.33333	0.666667	0			38	0.666667	0.666667	0.666667	0.666667	0	0.666667	0.666667	0	0.666667	0
		18	0.333333	1	0.333333	0	0	0	0	0.666667	0	0			39	0.666667	0	0	0.666667	0	0	0.666667	0	0	0
		19	0	0	0	0	0	0	0	0	0	0			40	0.666667	0	0	0	0	0	0	0	0	0
		20	0	0	0	0	0	0	0	0	0	0			41	0	0	0	0	0	0	0	0	0	0
															42	0	0	0	0	0	0	0	0	0	0
															43	0	0	0	0	0	0	0	0	0	0
Figure S4e
	Tumor size(mm)	Control
	≤1	0	0	0	0	0	0	3	1
	1~2	2	3	1	2	1	1	1	5
	2~3	2	0	1	1	1	1	0	0
	>3	0	0	1	0	0	2	0	0
	Total	4	3	3	3	2	4	4	6
	Tumor size(mm)	GSK343
	≤1	0	0	0	0	0	0	0	0	0	0
	1~2	0	1	1	0	0	0	2	0	0	1
	2~3	0	1	2	0	0	0	0	0	0	0
	>3	0	0	0	0	0	1	1	0	0	0
	Total	0	2	3	0	0	1	3	0	0	1
Figure S4h
	Tumor size(mm)	Control
	≤1	0	0	0	0	0	0	0	0	0	0	0	1	0	0
	1~2	2	0	0	0	2	2	2	0	11	8	6	2	4	3
	2~3	0	4	3	0	1	2	2	4	2	5	3	5	8	6
	>3	0	1	9	0	0	0	3	1	7	9	6	0	4	3
	Total	2	5	12	0	3	4	7	5	20	22	15	8	16	12
	Tumor size(mm)	GSK343
	≤1	0	0	0	0	0	0	0	0	0	0	0	0	0	0	0	1
	1~2	0	0	0	0	0	1	0	0	3	4	0	0	1	0	7	3
	2~3	0	1	2	1	0	1	1	1	1	3	3	1	1	0	4	2
	>3	0	1	1	2	3	2	0	1	0	0	0	0	0	0	1	1
	Total	0	2	3	3	3	4	1	2	4	7	3	1	2	0	12	7

## Sheet: Figure S5
Figure S5a
	Th17 frequency					Th17 number
	Water	DSS	DSS+GSK343			Water	DSS	DSS+GSK343
	0.37513	0.74907	0.3818			1.71792	9.71487	4.44768
	0.777	0.37213	0.72252			2.5939	7.77733	8.28134
	0.43992	0.43056	0.2132			1.18478	5.39214	2.80557
		0.33649	0.42642				4.33661	4.77
		0.68096	0.79459				6.68873	3.9629
		0.85936	0.82832				8.91958	5.90582
	Treg frequency					Treg number
	Water	DSS	DSS+GSK343			Water	DSS	DSS+GSK343
	2.5807	2.6887	2.39984			8.8825	9.71889	11.1788
	1.60066	2.9904	2.73171			10.4305	8.98415	8.97098
	1.78104	4.8216	1.5093			10.8726	10.9913	7.59758
		2.23539	2.8482				9.03192	8.01209
		3.7281	3.0015				12.4019	9.6031
		3.4352	2.9432				12.9947	4.32
Figure S5d
	Days	Water
	0	100	100	100	100	100	100	100	100
	1	101.57	101.57	101.4	98.46	99.5	100.57	103.03	99.49
	2	105.24	101.57	105.12	97.44	100.99	102.86	106.06	101.54
	3	105.76	100.52	104.19	99.49	102.48	105.71	109.09	105.64
	4	107.85	105.76	104.65	97.95	101.98	104	111.62	106.67
	5	109.42	107.33	101.86	96.92	100.99	103.43	113.13	104.62
	6	108.9	109.95	102.79	98.46	103.96	109.14	110.1	106.15
	7	108.38	106.28	101.86	98.97	102.48	110.29	114.14	108.72
	8	110.47	107.85	104.65	100	102.97	109.71	112.63	109.74
	9	109.95	106.28	105.12	101.03	102.48	112	111.11	110.77
	10	109.95	110.99	104.19	104.1	104.95	110.86	110.1	111.79
	11	111.52	109.95	104.65	103.59	105.94	115.43	112.12	111.28
	12	112.57	111.52	103.26	105.13	103.96	113.14	110.61	113.33
	Days	DSS
	0	100	100	100	100	100	100	100	100
	1	102.46	103.13	103.14	104.23	101.04	100.57	101.04	101.56
	2	105.42	102.6	105.24	107.41	105.21	105.11	102.07	104.17
	3	106.4	103.65	104.71	109.52	103.65	105.68	102.59	103.13
	4	104.93	102.08	104.19	106.35	102.6	106.25	103.63	104.69
	5	100.99	103.13	107.85	106.35	103.65	109.09	105.7	104.69
	6	99.51	102.08	105.76	103.17	106.25	107.95	106.22	106.25
	7	94.58	103.65	106.81	100	106.77	103.98	102.07	107.81
	8	91.63	100.52	102.62	96.83	104.17	100	99.48	105.21
	9	87.68	97.92	97.91	92.06	97.4	97.16	95.34	101.56
	10	84.73	90.63	92.15	87.83	90.63	94.89	92.23	98.96
	11	88.67	86.46	87.43	80.95	87.5	86.93	87.05	92.19
	12	91.63	89.58	90.05	79.89	85.94	88.07	87.56	94.79
	Days	DSS+GSK343
	0	100	100	100	100	100	100	100	100
	1	103.13	102.49	104.64	103.05	101.91	101.6	102.4	97.84
	2	105.21	105.97	103.09	101.52	102.39	103.21	105.77	105.95
	3	107.29	106.47	106.19	104.57	107.66	105.35	104.33	107.03
	4	106.25	104.48	105.15	103.55	105.74	104.28	106.25	110.81
	5	107.81	104.48	105.67	104.06	107.66	103.21	109.62	108.11
	6	106.77	104.48	104.64	103.05	106.7	105.35	111.06	109.19
	7	107.29	103.98	107.73	104.57	108.61	102.67	108.65	107.57
	8	103.13	101	106.19	100.51	107.18	108.02	108.17	110.81
	9	98.44	98.01	101.55	95.94	105.26	106.42	102.88	108.65
	10	94.79	95.02	97.42	89.34	102.87	104.28	105.29	107.03
	11	90.63	91.04	94.85	85.28	99.04	102.67	99.52	109.19
	12	94.27	92.04	96.39	86.8	101.44	104.28	106.25	110.27
Figure S5e
	Days	Water
	0	0	0	0	0	0	0	0	0
	1	0	0	0	0.33	0	0	0	0
	2	0	0	0	0.33	0	0	0	0
	3	0	0	0	0	0	0	0	0
	4	0	0	0	0.33	0	0	0	0
	5	0	0	0	0.33	0	0	0	0
	6	0	0	0	0.33	0	0	0	0
	7	0	0	0	0.33	0	0	0	0
	8	0	0	0	0	0	0	0	0
	9	0	0	0	0	0	0	0	0
	10	0	0	0	0	0	0	0	0
	11	0	0	0	0	0	0	0	0
	12	0	0	0	0	0	0	0	0
	Days	DSS
	0	0	0	0	0	0	0	0	0
	1	0	0	0	0	0	0	0	0
	2	0	0	0	0	0	0	0	0
	3	0.67	0	0	0	0	0	0	0
	4	0.67	0	0	0.67	0	0.67	0	0
	5	0.67	0.67	0.67	0.67	0	0.67	0.67	0
	6	0.67	0.67	0.67	0.67	0.67	1.33	1.33	0.67
	7	2	0.67	1.33	1.33	0.67	1.33	1.33	0.67
	8	2.67	1.33	1.33	1.67	1.33	1.33	1.33	0.67
	9	3	1.67	1.67	2.67	1.67	1.67	1.67	0.67
	10	2.67	2	2	3	2	2	2	1
	11	2.33	2.33	1.67	3.33	2.33	1.67	1.67	1.33
	12	2	1.67	1.33	2.67	1.67	1.67	1.67	1.33
	Days	DSS+GSK343
	0	0	0	0	0	0	0	0	0
	1	0	0	0	0	0	0	0	0.33
	2	0	0	0	0	0	0	0	0
	3	0	0	0	0	0	0	0	0
	4	0	0	0.67	0	0	0	0	0
	5	0	0.67	0.67	0.67	0	0	0	0
	6	0.67	0.67	0.67	0.67	0	0.67	0	0.67
	7	0.67	0.67	0.67	1.33	0.67	0.67	0.67	0.67
	8	1.33	0.67	0.67	1.33	0.67	0.67	0.67	0.67
	9	1.67	1	0.67	2.33	0.67	0.67	0.67	0.67
	10	1.67	1	1	3	0.67	0.67	0.67	0.67
	11	1.33	1.33	1.33	2.33	0.67	0.67	0.67	0.67
	12	1.33	1.33	1	2.33	0.67	0	0.67	0
Figure S5f					Figure S5g
	Water	DSS	DSS+GSK343			Water	DSS	DSS+GSK343
	7.7	7.2	7.1			0	3	2
	7.2	6.1	6.9			0	3	6
	8.3	5.4	7.5			0	5	3
	7.1	5.8	7.8			0	6	1
	7.1	6.5	7.2			1	5	5
	8.7	6.9	6.5			2	8	3
	6.9	6.6	6.7			4	9	4
	7.4	5.5	6.3			0	6	2

[truncated: 5 more sheets: Figure S6, Figure S7, Figure S8, Figure S9, Figure S10]
